# Supplementary material for: Influence of monolayer, spheroid, and tumor growth conditions on chromosome 3 gene expression in tumorigenic epithelial ovarian cancer cell lines
Source: BMC Med Genomics. 2008 Aug 7;1:34. doi: 10.1186/1755-8794-1-34 (PMC2519080; doi:10.1186/1755-8794-1-34)
Supplement: Additional file 1 — Table S1: Genes exhibiting greater than 3-fold difference in gene expression in common in all EOC cell lines. [file 1755-8794-1-34-S1.xls]

## Sheet: Table 3
Table S1: Genes exhibiting greater than 3-fold difference in gene expression in common in all EOC cell lines.
Gene	Cytoband (UCSC)	Official Full Name HUGO Nomenclature	Gene Ontology descriptions			Function (NCBI Entrez Gene)	Cancer Context	References
			Biological Process	Molecular Function	Cellular Component
GOLGA4	3p22.2	golgi autoantigen, golgin subfamily a, 4	vesicle-mediated transport		membrane fraction gogli aparatus	The Golgi apparatus, which participates in glycosylation and transport of proteins and lipids in the secretory pathway, consists of a series of stacked cisternae (flattened membrane sacs). Interactions between the Golgi and microtubules are thought to be important for the reorganization of the Golgi after it fragments during mitosis. The golgins are a family of proteins, of which the protein enco…
CTDSPL	3p22.2	CTD (carboxy-terminal domain, RNA polymerase II, polypeptide A) small phosphatase-like		phosphoric monoester hydrolase activity	nucleus		Homozygously deleted in SCLC cell line, functional studies show suppression of tumorigenic potential, alternative mechanisms include methylation of bidirectional promoters (recent study) in leukemia and myeloid cell lines.	[20, 21]
TMEM158	3p21.31	transmembrane protein 158				Constitutive activation of the Ras pathway triggers an irreversible proliferation arrest reminiscent of replicative senescence. Transcription of this gene is upregulated in response to activation of the Ras pathway, but not under other conditions that induce senescence. The encoded protein is similar to a rat cell surface receptor proposed to function in a neuronal survival pathway.	Upregulated in normal ovarian surface epithelial cells compared to malignant serous tumor cells of the ovary.	[7]
ALCAM	3q13.11	activated leukocyte cell adhesion molecule	cell adhesion, signal transduction, antimicrobial humoral response	receptor binding, protein binding	membrane fraction, integral to plasma membrane	Cell adhesion molecule that binds to CD6. Involved in neurite extension by neurons via heterophilic and homophilic interactions. May play a role in the binding of T- and B-cells to activated leukocytes, as well as in interactions between cells of the nervous system	increased expression in melanoma metastasis; upregulation in gene expression in low grade prostate tumors down regulation in high grade prostate tumors.	[22 ,23]
BC016962	3q13.11	hypothetical
KPNA1	3q21.1	karyopherin alpha 1 (importin alpha 5)	regulation of DNA recombination, NLS-bearing substrate import into nucleus, intracellular protein transport, protein import into nucleus, transport	protein binding, nuclear localization sequence binding, protein transporter activity	nucleus , cytoplasm	Recombination activating proteins RAG1 and RAG2 regulate and mediate V(D)J recombination, the process by which genes for immunoglobulins and T-cell receptors are generated. Several other ubiquitously expressed proteins are thought to be recruited in the recombination process. Among these are the genes affected in severe combined immune deficiency and genes involved in ds-DNA break repair. The pro…
HEG1	3q21.2	heart of glass homolog 1 (zebrafish)		calcium ion binding			Upregulated in normal ovarian surface epithelial cells compared to malignant serous tumor cells of the ovary.	[7]
CDV3	3q22.1	carnitine deficiency-associated 3 homolog (mouse )	cell proliferation				Identified by upregulated transcript levels in response to HER2/neu overexpresison in human breast cancer cell line	[24]
TMEM22	3q22.3	transmembrane protein 22			Golgi apparatus , membrane , integral to membrane
PLOD2	3q24	procollagen-lysine, 2-oxoglutarate 5-dioxygenase	protein modification , protein metabolism	iron ion binding, procollagen-lysine 5-dioxygenase activity, oxidoreductase activity , oxidoreductase activity, acting on single donors with incorporation of molecular oxygen, incorporation of two atoms of oxygen , L-ascorbic acid binding , metal ion binding , procollagen-lysine 5-dioxygenase activity ,	endoplasmic reticulum , membrane	The protein encoded by this gene is a membrane-bound homodimeric enzyme that is localized to the cisternae of the rough endoplasmic reticulum. The enzyme (cofactors iron and ascorbate) catalyzes the hydroxylation of lysyl residues in collagen-like peptides. The resultant hydroxylysyl groups are attachment sites for carbohydrates in collagen and thus are critical for the stability of intermolecula…	Downregulated in expression of malignant serous tumor samples in comparison to normal ovarian surface epithelial cells	[7]
WWTR1	3q25.1	WW domain containing transcription regulator 1	negative regulation of transcription from RNA polymerase II promoter , osteoblast differentiation , regulation of transcription, DNA-dependent , negative regulation of fat cell differentiation , positive regulation of transcription from RNA polymerase II promoter	transcription coactivator activity , transcription corepressor activity , protein binding , transcription regulator activity , transcription coactivator activity	nucleus , transcription factor complex , cytoplasm	Functions as a transcriptional coactivator
MBNL1	3q25.2	muscleblind-like 1 isoform a (Drosophila)	embryonic development (sensu Mammalia) , mRNA splice site selection , nervous system development , muscle development , embryonic limb morphogenesis , myoblast differentiation	nucleic acid binding , double-stranded RNA binding , zinc ion binding , metal ion binding , RNA binding	nucleus , cytoplasm
SERPINI1	3q26.1	serpin peptidase inhibitor, clade I (neuroserpin), member 1	central nervous system development , peripheral nervous system development	serine-type endopeptidase inhibitor activity , endopeptidase inhibitor activity , serine-type endopeptidase inhibitor activity	extracellular space	Serine protease inhibitors of the serpin superfamily are involved in many cellular processes. Neuroserpin was first identified as a protein secreted from the axons of dorsal root ganglion neurons. It is expressed in the late stages of neurogenesis during the process of synapse formation.	Upregulated expression pattern in hepatocellular carciniomas	[25]
FXR1	3q26.3	fragile X mental retardation, autosomal homolog 1	apoptosis , striated muscle development , cell differentiation , development , muscle development	RNA binding , nucleic acid binding ,	nucleolus , cytoplasm , polysome , costamere	The protein encoded by this gene is an RNA binding protein that interacts with the functionally-similar proteins FMR1 and FXR2. These proteins shuttle between the nucleus and cytoplasm and associate with polyribosomes, predominantly with the 60S ribosomal subunit. Three transcript variants encoding different isoforms have been found for this gene.
KLHL24	3q27.1	kelch-like 24
ATP13A3	3q29	ATPase type 13A3	transport , cation transport , metabolism	nucleotide binding , magnesium ion binding , ATP binding , ATPase activity, coupled to transmembrane movement of ions, phosphorylative mechanism , hydrolase activity , hydrolase activity, acting on acid anhydrides, catalyzing transmembrane movement of substances , ATPase activity , catalytic activity , metal ion binding	integral to membrane		Downregulated in gene expression in comparison to normal ovarian surface epithelial cells	[7]
DLG1	3q29	Disks large homolog 1 (Drosophila)	endothelial cell proliferation , actin filament organization , establishment and/or maintenance of cell polarity , cell-cell adhesion , cortical actin cytoskeleton organization and biogenesis , G1/S transition checkpoint , positive regulation of body size , negative regulation of progression through mitotic cell cycle , positive regulation of developmental growth , endothelial cell proliferation …	guanylate kinase activity , phosphoprotein phosphatase activity , protein binding , protein C-terminus binding , cytoskeletal protein binding , potassium channel regulator activity , protein kinase binding , phosphatase binding , protein binding , guanylate kinase activity , phosphoprotein phosphatase activity , protein binding , cytoskeletal protein binding , potassium channel regulator activity…	endoplasmic reticulum , plasma membrane , cell-cell adherens junction , basolateral plasma membrane , plasma membrane , intercellular junction , basolateral plasma membrane , cell junction , membrane , intercellular junction		Decreased expression of DLG1 results in increased epithelial cell proliferation and neoplastic growth. Somatic mutations and altered expression iidentified in breast cancers and decreased expression reported in cervical and colon cancers. Candidate TSG.	[26-29]
